# Supplementary material for: Comparative diagnostic accuracy between simplified and original flow cytometric gating strategies for peripheral blood neutrophil myeloperoxidase expression in ruling out myelodysplastic syndromes
Source: PLoS One. 2022 Nov 18;17(11):e0276095. doi: 10.1371/journal.pone.0276095 (PMC9674135; doi:10.1371/journal.pone.0276095)
Supplement: S1 File — (XLS) [file pone.0276095.s007.xls]

## Sheet: Sheet1
#	male	hemoglobin	platelet	anc	lymphocytes	monocytes	creatinine	crp	reference diagnostic	rcv_simplified	rcv_original
1	no	13.2	232	1.3	0.8	0.6			unconfirmed mds	27.6	27.6
4	no	13.1	162	1.1	1.5	0.1			confirmed mds	30.8	30.7
5	yes	8.7	263	5.3	1.1	0.5	69	139	unconfirmed mds	32.4	32.1
9	yes	10.3	145	1.2	2	0.5	108	15	confirmed mds	54.4	54.1
10	no	9.2	146	2.3	0.9	0.6	120	23	unconfirmed mds	30.4	30.4
11	no	8.6	348	6.1	1.3	0.5	48	0	confirmed mds	32	31.9
13	yes	9.9	141	3.2	0.8	0.1	62		confirmed mds	37.5	37.4
15	yes	8.3	44	1.3	0.6	0.1	99	10	unconfirmed mds	37.9	37.8
18	yes	13.6	93	3.6	0.9	1.8	92	5	confirmed mds	36.1	36.1
19	no	9.7	385	4.7	1	0.9	191	24	unconfirmed mds	30.3	30.3
20	yes	8.2	138	4.8	0.8	0.3	116	0	icus	29.2	29.2
22	yes	8.4	347	5.5	0.1	0	132		confirmed mds	37.9	37.8
26	no	8.7	255	2.3	3.2	0.6	86	0	unconfirmed mds	29.1	29.1
27	no	10	87	1.6	0.5	0.2	49	0	unconfirmed mds	33.8	33.8
29	no	12.2	179	0.3	1.3	0.5		0	confirmed mds	31.7	31.4
30	no	9.7	64	2	0.7	0.2	62	16	confirmed mds	41.4	41.4
31	yes	9.2	482	0.7	0.6	0.1	79	17	confirmed mds	37.7	37.5
32	yes	8.8	159	0.6	0.9	0.6	59	55	confirmed mds	42.3	42.2
36	no	13.5	193	1.4	1	0.2			uninterpretable	26.2	26.1
39	no	12.3	111	1.6	0.7	0.5	64	5	confirmed mds	37.8	37.8
40	yes	11.6	152	1.7	1	0.2	98	5	unconfirmed mds	27.3	27.3
41	no	8.2	412	8.3	1.3	0.4	68	49	unconfirmed mds	24.7	24.7
44	yes	14.9	60	6.2	1.7	0.6	65		unconfirmed mds	32.9	32.8
46	yes	13.5	63	4	2.6	0.7	89	13	unconfirmed mds	28.7	28.6
47	yes	12.4	83	1.3	1.1	0.2	94		confirmed mds	38.6	38.3
48	no	9.4	40	0.7	1.1	0.1	59	5	confirmed mds	32.4	31.9
54	no	11.8	48	1	1.2	0.2			uninterpretable	30.1	30.1
55	yes	13.4	56	2.7	2	0.6	71	5	icus	28.9	28.9
56	yes	11.9	182	1.6	0.4	0.4	95	8	confirmed mds	35.3	34.8
57	yes	9.5	525	4.9	1.4	0.6	136	0	uninterpretable	30.5	30.3
58	yes	8.9	66	1.5	1.5	0.2			unconfirmed mds	26	26
60	yes	9.5	151	1.9	1.1	0.8	153	45	unconfirmed mds	28.9	28.7
61	yes	14.5	40	6	0.7	0.5	81		unconfirmed mds	26.4	26.4
62	yes	8.1	294	2.2	1.2	0.4	115	0	unconfirmed mds	31.6	31.4
64	no	8.2	62	0.9	1.1	0.2	73	3	confirmed mds	41.9	41.8
65	yes	13.1	247	0.4	1.4	0.6	108		uninterpretable	27	26.7
66	no	13.5	72	3.5	1.2	0.4			uninterpretable	27.2	27.2
67	yes	9.7	94	1.6	0.8	0.3	73	38	unconfirmed mds	29.2	29.2
69	yes	7.9	188	5.9	1	0.3	79	0	confirmed mds	31	31
70	yes	7.6	179	1.3	0.4	0.1	267	101	confirmed mds	34.4	34.4
71	yes	7.9	290	6.2	0.8	0.9	230		unconfirmed mds	27.7	27.7
76	yes	10.2	63	2.5	2	0.3	87	45	uninterpretable	25.7	25.7
77	yes	10.9	95	7.5	0.1	0.3	109	5	unconfirmed mds	30.5	30.5
79	no	8.9	309	6	2.4	0.8			unconfirmed mds	32.5	32.4
81	no	10.2	151	1.4	0.8	0.1	53	0	uninterpretable	25.5	25.5
82	no	9.8	58	1	0.3	0.1	113		confirmed mds	35.9	35.4
85	no	9.6	55	5.2	0.9	0.5	91	123	unconfirmed mds	28.5	28.5
87	yes	10.6	153	1.4	0.9	0.6	143	16	unconfirmed mds	32.7	32.7
89	no	9.3	324	2.6	1.5	0.5	37	80	confirmed mds	32.8	32.6
90	yes	11.8	89	4.7	1	0.6	89	7	unconfirmed mds	28.3	28.3
91	yes	10.3	66	2	1.1	0.5	80	13	unconfirmed mds	28.4	28.4
92	yes	11.5	58	1.3	1.2	0.2	106		confirmed mds	30.9	30.7
93	no	13.2	44	2.7	1.2	0.3			unconfirmed mds	28.7	28.4
94	yes	11.9	56	3.6	1	1.2	114	19	unconfirmed mds	30.1	30
96	no	8.2	305					59	icus	32.2	32.1
97	yes	9.5	224	9	0.9	0.8		5	unconfirmed mds	28.6	28.5
98	yes	7.8	192	2	1.8	7.9	80		confirmed mds	43.4	43.3
99	no	8.8	36	1.4	2.7	0	57	7	confirmed mds	47.7	47.9
101	no	9.2	211	10.1	0.4	0.5	98	17	unconfirmed mds	29.7	29.6
102	no	8.6	19	9.6	1.5	0.9	59	80	confirmed mds	41.3	40.9
103	yes	9.4	67	10.5	0.4	1	57		unconfirmed mds	30.4	30.5
104	no	8.2	260				15		unconfirmed mds	28.2	28.2
